# Supplementary material for: Revealing the translator’s style: A corpus-based study of english translations of Mencius
Source: PLoS One. 2024 Jul 16;19(7):e0305894. doi: 10.1371/journal.pone.0305894 (PMC11251576; doi:10.1371/journal.pone.0305894)
Supplement: S1 File — (XLSX) [file pone.0305894.s001.xlsx]

## Sheet: Sheet1
	Legge's translation	Leonard's translation	D.C.Lau's translation
1-letter words	4.47	4.49	3.35
2-letters words	21.2	15.3	16.2
3-letters words	24	25.3	21.7
4-letters words	18.3	20.2	19.8
5-letters words	10	15	12.1
6-letters words	10.4	9.83	11.8
7-letters words	6.3	5.76	8.38
＞8-letters words	9.11	6.42	8.42
tokens	46966	45780	52675
types	4144	3671	4262
TTR	8.82	8.02	8.09
STTR	37.92	34.53	35.83
MWL	4.38	4.02	4.08
Noun	11609	13073	14398
Verb	9915	8752	10412
Adj	2962	1573	3457
Adv	1814	865	2747
Sentence number	3261	2985	3052
Mean(in words)	18.42	17.26	17.32
STD	13.71	10.42	11.54
Passive sentence	0.08	0.03	0.05
coordinate conjunction	150	138	218
causal conjunction	104	115	117
adversative	112	109	138
temporal conjunction	106	137	147
conditional conjunction	46	39	53
overall readability	73.81	79.81	76.13
